# Supplementary material for: Novel Optical Methodology Unveils the Impact of a Polymeric Pour-Point Depressant on the Phase Morphology of Waxy Crude Oils
Source: Polymers (Basel). 2024 Jul 6;16(13):1933. doi: 10.3390/polym16131933 (PMC11243897; doi:10.3390/polym16131933)
Supplement: Supplementary file 1 [file polymers-16-01933-s001.zip]

Archive with 1 entries (1 files):
- polymers-3050077-supplementary.pdf
